# Supplementary material for: T2*-Mapping of Knee Cartilage in Response to Mechanical Loading in Alpine Skiing: A Feasibility Study
Source: Diagnostics (Basel). 2022 Jun 4;12(6):1391. doi: 10.3390/diagnostics12061391 (PMC9222057; doi:10.3390/diagnostics12061391)
Supplement: Supplementary file 1 [file diagnostics-12-01391-s001.zip]

Archive with 1 entries (1 files):
- diagnostics-1744737-supplementary.pdf
